# Supplementary material for: The Use of Virtual Care in Patients with Hematologic Malignancies: A Scoping Review
Source: Curr Oncol. 2022 Feb 7;29(2):892–900. doi: 10.3390/curroncol29020076 (PMC8871074; doi:10.3390/curroncol29020076)
Supplement: Supplementary file 1 [file curroncol-29-00076-s001.zip]

Archive with 1 entries (1 files):
- curroncol-1538504-supplementary.pdf
